# Supplementary material for: Impact of dissolved CO2 on calcification in two large, benthic foraminiferal species
Source: PLoS One. 2023 Aug 16;18(8):e0289122. doi: 10.1371/journal.pone.0289122 (PMC10431644; doi:10.1371/journal.pone.0289122)
Supplement: S1 File — (CSV) [file pone.0289122.s004.csv]

Species	CO2	New_Chambers
Amphistegina	1000	1
Amphistegina	1000	1
Amphistegina	1000	1
Amphistegina	1000	2
Amphistegina	1000	2
Amphistegina	1000	3
Amphistegina	1000	1
Amphistegina	1000	1
Amphistegina	1000	1
Amphistegina	1000	1
Amphistegina	1000	1
Amphistegina	1000	1
Amphistegina	1000	1
Amphistegina	1000	1
Amphistegina	1000	1
Amphistegina	1000	1
Amphistegina	1000	1
Amphistegina	1000	1
Amphistegina	1000	1
Amphistegina	1000	1
Amphistegina	1000	1
Amphistegina	1000	1
Amphistegina	1000	2
Amphistegina	1000	2
Amphistegina	1000	2
Amphistegina	1000	2
Amphistegina	1000	2
Amphistegina	1000	2
Amphistegina	1000	2
Amphistegina	1000	2
Amphistegina	1000	2
Amphistegina	1000	2
Amphistegina	1000	2
Amphistegina	1000	2
Amphistegina	1000	3
Amphistegina	1000	4
Amphistegina	1000	1
Amphistegina	1000	1
Amphistegina	1000	1
Amphistegina	1000	2
Amphistegina	1000	2
Amphistegina	1000	3
Amphistegina	2200	1
Amphistegina	2200	2
Amphistegina	2200	4
Amphistegina	2200	1
Amphistegina	2200	1
Amphistegina	2200	1
Amphistegina	2200	1
Amphistegina	2200	1
Amphistegina	2200	1
Amphistegina	2200	1
Amphistegina	2200	1
Amphistegina	2200	1
Amphistegina	2200	1
Amphistegina	2200	1
Amphistegina	2200	1
Amphistegina	2200	1
Amphistegina	2200	1
Amphistegina	2200	2
Amphistegina	2200	2
Amphistegina	2200	2
Amphistegina	2200	2
Amphistegina	2200	2
Amphistegina	2200	2
Amphistegina	2200	3
Amphistegina	2200	3
Amphistegina	2200	3
Amphistegina	400	1
Amphistegina	400	1
Amphistegina	400	1
Amphistegina	400	1
Amphistegina	400	1
Amphistegina	400	1
Amphistegina	400	3
Amphistegina	400	1
Amphistegina	400	1
Amphistegina	400	1
Amphistegina	400	1
Amphistegina	400	1
Amphistegina	400	1
Amphistegina	400	2
Amphistegina	400	2
Amphistegina	400	2
Amphistegina	400	2
Amphistegina	400	2
Amphistegina	400	2
Amphistegina	400	2
Amphistegina	400	2
Amphistegina	400	2
Amphistegina	400	2
Amphistegina	400	2
Amphistegina	400	3
Amphistegina	400	3
Amphistegina	400	3
Amphistegina	400	3
Amphistegina	400	3
Amphistegina	400	3
Amphistegina	400	3
Amphistegina	400	4
Amphistegina	700	1
Amphistegina	700	1
Amphistegina	700	1
Amphistegina	700	1
Amphistegina	700	1
Amphistegina	700	2
Amphistegina	700	2
Amphistegina	700	2
Amphistegina	700	2
Amphistegina	700	2
Amphistegina	700	2
Amphistegina	700	2
Amphistegina	700	2
Amphistegina	700	2
Amphistegina	700	2
Amphistegina	700	3
Amphistegina	700	3
Amphistegina	700	3
Amphistegina	700	3
Amphistegina	700	3
Amphistegina	700	3
Amphistegina	700	3
Amphistegina	700	3
Amphistegina	700	3
Amphistegina	700	3
Amphistegina	700	3
Amphistegina	700	4
Amphistegina	700	4
Amphistegina	700	4
Amphistegina	700	4
Amphistegina	700	5
Amphistegina	700	5
Amphistegina	700	6
Heterostegina	1000	0
Heterostegina	2200	1
Heterostegina	2200	2
Heterostegina	2200	2
Heterostegina	2200	2
Heterostegina	2200	2
Heterostegina	2200	2
Heterostegina	2200	2
Heterostegina	2200	3
Heterostegina	2200	3
Heterostegina	2200	4
Heterostegina	2200	5
Heterostegina	2200	6
Heterostegina	400	1
Heterostegina	400	1
Heterostegina	400	1
Heterostegina	400	2
Heterostegina	400	3
Heterostegina	400	3
Heterostegina	400	3
Heterostegina	400	3
Heterostegina	400	4
Heterostegina	400	1
Heterostegina	400	1
Heterostegina	400	2
Heterostegina	400	2
Heterostegina	400	2
Heterostegina	400	2
Heterostegina	400	2
Heterostegina	400	2
Heterostegina	400	3
Heterostegina	400	3
Heterostegina	400	3
Heterostegina	400	5
Heterostegina	400	7
Heterostegina	700	1
Heterostegina	700	1
Heterostegina	700	2
Heterostegina	700	2
Heterostegina	700	3
Heterostegina	700	3
Heterostegina	700	3
Heterostegina	700	4
Heterostegina	700	4
Heterostegina	700	4
Heterostegina	700	4
Heterostegina	700	4
Heterostegina	700	5
Heterostegina	700	6
Heterostegina	700	6
Heterostegina	700	1
Heterostegina	700	1
Heterostegina	700	2
Heterostegina	700	2
Heterostegina	700	2
Heterostegina	700	2
Heterostegina	700	2
Heterostegina	700	2
Heterostegina	700	3
Heterostegina	700	3
Heterostegina	700	3
Heterostegina	700	3
Heterostegina	700	3
Heterostegina	700	4
Heterostegina	700	6
